# Supplementary material for: Nitric oxide-dependent immunosuppressive function of thymus-derived mesenchymal stromal/stem cells
Source: Biol Direct. 2023 Sep 18;18:59. doi: 10.1186/s13062-023-00415-4 (PMC10506207; doi:10.1186/s13062-023-00415-4)
Supplement: Supplementary file 1 — Additional File 1: Supplementary Table 1 [file 13062_2023_415_MOESM1_ESM.xlsx]

## Sheet: T-MSCs文章提供
Primers	Primer sequences
qm-Ccl2-F	TTAAAAACCTGGATCGGAACCAA
qm-Ccl2-R	GCATTAGCTTCAGATTTACGGGT
qm-Cd248-F	GATCACGGACTGCTATCGCT
qm-Cd248-R	ACCCCATCACACACTGGTTC
qm-Col3a1-F	GAAAGAGGATCTGAGGGCTCG
qm-Col3a1-R	GGGTGAAAAGCCACCAGACT
qm-Col6a3-F	GAGGTTGGAAATTGGACAGGAC
qm-Col6a3-R	CCGTACAGCAGTTATGGCATC
qm-Cox2-F	GGGTGTGAAGGGAAATAAGG
qm-Cox2-R	TGT GATTTAAGTCCACTCCATG
qm-Cxcl10-F	CCAAGTGCTGCCGTCATTTTC
qm-Cxcl10-R	GGCTCGCAGGGATGATTTCAA
qm-Cxcl11-F	GGCTTCCTTATGTTCAAACAGGG
qm-Cxcl11-R	GCCGTTACTCGGGTAAATTACA
qm-Cxcl12-F	TGCATCAGTGACGGTAAACCA
qm-Cxcl12-R	TTCTTCAGCCGTGCAACAATC
qm-Cxcl9-F	CTCGGACTTCACTCCAACAC
qm-Cxcl9-R	ATCACTAGGGTTCCTCGAACT
qm-Dll4-F	CAGTTGCCCTTCAATTTCACCT
qm-Dll4-R	AGCCTTGGATGATGATTTGGC
qm-Fgf10-F	GGAAATCGGAGTTGTTGCCG
qm-Fgf10-R	GTCGTTGTTAAACTCTTTTGAGCC
qm-Icam-1-F	CAATTTCTCATGCCGCACAG
qm-Icam-1-R	AGCTGGAAGATCGAAAGTCCG
qm-Ifn-g-F	AGACAATCAGGCCATCAGCAA
qm-Ifn-g-R	TGTGGGTTGTTGACCTCAAACT
qm-Il-12β-F	TGGGAGTACCCTGACTCCTG
qm-Il-12β-R	AGGAACGCACCTTTCTGGTT
qm-iNos-F	GGAGTGACGGCAAACATGACT
qm-iNos-R	TCGATGCACAACTGGGTGAAC
qm-Kgf-F	ACCTGAGGATTGACAAACGAGG
qm-Kgf-R	CCACGGTCCTGATTTCCATGA
qm-Nestin-F	CCCACCTATGTCTGAGGCTC
qm-Nestin-R	GGGCTAAGGAGGTTGGATCAT
qm-Nkx2-5-F	ACAAAGCCGAGACGGATGG
qm-Nkx2-5-R	CTGTCGCTTGCACTTGTAGC
qm-Pd-1-F	CAAATCTCGCTTAAAGCCTCTC
qm-Pdgfra-F	GGAACCTCAGAGAGAATCGGC
qm-Pdgfra-R	CATAGCTCCTGAGACCCGCT
qm-Pdgfrb-F	CTGCAGAACTCCATGGGTGG
qm-Pdgfrb-R	CATAGCGTGGCTTCTTCTGCC
qm-Pd-l1-R	GGTGACACACGCCTTAATTC
qm-Pitx1-F	ATCGTCCGACGCTGATCTG
qm-Pitx1-R	GCTTGTGAAGTGAGTGCGTT
qm-Pitx2-F	TGGACCAACCTTACGGAAGC
qm-Pitx2-R	CATGTCATCGTAGGGCTGCAT
qm-Ptn-F	AAAAATGTCGTCCCAGCAAT
qm-Ptn-R	GCTCCAAACTGCTTCTTCCA
qm-Tbx5-F	AATGGTCCGTAACTGGCAAAG
qm-Tbx5-R	GGATAATGTGTCCAAACGGGTC
qm-Tek-F	AATGACTTGCATCACCGTGC
qm-Tek-R	CTGGTTCTTCTCTGTTCTGGAATG
qm-Tgf-β-F	CCACCTGCAAGACCATCGAC
qm-Tgf-β-R	CTGGCGAGCCTTAGTTTGGAC
qm-Tnf-α-F	ACCCTCACACTCACAAACCAC
qm-Tnf-α-R	ACAAGGTACAACCCATCGGC
qm-Vcam-1-F	TGAACCCAAACAGAGGCAGAGT
qm-Vcam-1-R	GGTATCCCATCACTTGAGCAGG
